# Supplementary material for: Dataset of two experiments of the application of gamified peer assessment model into online learning environment MeuTutor
Source: Data Brief. 2017 Apr 29;12:433–7. doi: 10.1016/j.dib.2017.04.032 (PMC5426013; doi:10.1016/j.dib.2017.04.032)
Supplement: Supplementary file 2 — Supplementary material [file mmc2.zip]

Archive with 3 entries (2 files):
- dataset/
- dataset/Experiment_one.xlsx
- dataset/Experiment_two.xlsx
