# Supplementary material for: Dataset of two experiments of the application of gamified peer assessment model into online learning environment MeuTutor
Source: Data Brief. 2017 Apr 29;12:433–7. doi: 10.1016/j.dib.2017.04.032 (PMC5426013; doi:10.1016/j.dib.2017.04.032)
Supplement: Supplementary file 2 — Supplementary material [file mmc2.zip › dataset/Experiment_one.xlsx]

## Sheet: Metric Cost
METRIC: COST - DATA				METRIC: COST - SHAPIRO-TEST							METRIC: COST - STATISTICAL TESTS
T1	T2	T3		Treatment	Wcalculated	Walpha	Pvalue	alpha			Treatment	Used Test	v/w	p-value
8.97	1.49	6.07		T1	0.89635	0.897	0.04965	0.05			T1 x T2	Wilcoxon signed rank test with continuity correction	170	0.0002522
8.04	1.23	3.03		T2	0.25269	0.897	1.06e-05	0.05			T1 x T3	Wilcoxon rank sum test with continuity correction	103	0.5486
2.82	1.49	5.63		T3	0.97276	0.842	0.9152	0.05			T2 x T3	Wilcoxon rank sum test with continuity correction	0	0.00111
5.87	1.27	5.63
7.63	1.49	4.33
8.00	1.49	3.9		METRIC: COST - DATA SUMMARY
3.98	1.19	4.77		Treatment	Min.	1st Qu.	Median	Mean	3rd Qu.	Max.
5.33	1.27	3.57		T1	1.36	3.40	5.33	6.03	7.90	16.29
10.44	1.78	6.62		T2	1.19	1.27	1.52	1.56	1.71	2.15
16.29	1.64	4.77		T3	3.03	4.01	4.77	4.83	5.63	6.62
4.73	1.71
5.33	1.27
2.75	1.82
5.33	1.6
3.21	1.56
1.36	2.15
2.47	1.6
6.13	2.15

## Sheet: Metric Grade
METRIC: GRADE - DATA				METRIC: GRADE - SHAPIRO-TEST							METRIC: GRADE - STATISTICAL TESTS
T1	T2	T3		Treatment	Wcalculated	Walpha	Pvalue	alpha			Treatment	t	df	p-value
680	626	440		T1	0.92223	0.897	0.1416	0.05			T1 x T2	0.85383	17	0.4051
480	573	440		T2	0.90344	0.897	0.06599	0.05			T1 x T3	14728	25546	0.153
80	480	560		T3	0.96201	0.842	0.8086	0.05			T2 x T3	0.98704	24523	0.3333
600	520	520
720	680	640
480	520	520		METRIC: GRADE - DATA SUMMARY
480	573	560		Treatment	Min.	1st Qu.	Median	Mean	3rd Qu.	Max.
400	380	400		T1	80.0	490.0	660.0	615.6	750.0	880.0
640	600	680		T2	380.0	520.0	573.0	577.7	624.5	960.0
520	520	600		T3	400.0	460.0	540.0	536.0	590.0	680.0
760	546			T1-T2	-400.00	-79.75	40.00	37.89	110.00	480.00
560	440
640	600
680	680
480	400
800	960
760	680
520	620

## Sheet: Metric Time
METRIC: TIME - DATA				METRIC: TIME - SHAPIRO-TEST							METRIC: TIME - STATISTICAL TESTS
T1	T2	T3		Treatment	Wcalculated	Walpha	Pvalue	alpha			Treatment	Used Test	v/w	t	df	p-value
1009	450	840		T1	0.89637	0.897	0.04969	0.05			T1 x T2	Wilcoxon signed rank test	122	-	-	0.1169
905	270	420		T2	0.91724	0.897	0.1155	0.05			T1 x T3	Wilcoxon rank sum test	81.5	-	-	0.7007
317	450	780		T3	0.97249	0.842	0.9129	0.05			T2 x T3	Welch Two Sample t-test	-	-24605	21938	0.02222
660	300	780
858	450	600
900	450	540		METRIC: TIME - DATA SUMMARY
448	240	660		Treatment	Min.	1st Qu.	Median	Mean	3rd Qu.	Max.
600	300	494		T1	153.0	382.8	600.0	679.3	889.5	1833.0
1175	645	917		T2	240.0	337.5	472.5	501.7	588.8	900.0
1833	555	660		T3	420.0	555.0	660.0	669.1	780.0	917.0
532	600
600	300
309	675
600	525
361	495
153	900
278	525
690	900
