# Supplementary material for: Dataset of two experiments of the application of gamified peer assessment model into online learning environment MeuTutor
Source: Data Brief. 2017 Apr 29;12:433–7. doi: 10.1016/j.dib.2017.04.032 (PMC5426013; doi:10.1016/j.dib.2017.04.032)
Supplement: Supplementary file 2 — Supplementary material [file mmc2.zip › dataset/Experiment_two.xlsx]

## Sheet: Metric Access
METRIC: ACCESS - DATA				METRIC: ACCESS- SHAPIRO-TEST							METRIC: ACCESS - STATISTICAL TESTS
T1	T2			Treatment	Wcalculated	Walpha	Pvalue	alpha			Treatment	Used Test	v/w	p-value
2	4			T1	0.71721	0.892	0.0001823	0.05			T1 x T2	Wilcoxon signed rank test with continuity correction	96	0.03209
2	3			T2	0.74726	0.901	0.0002154	0.05
3	3
2	3
4	3
2	5			METRIC: ACCESS - DATA SUMMARY
2	4			Treatment	Min.	1st Qu.	Median	Mean	3rd Qu.	Max.
2	6			T1	1000	2000	2000	2471	2000	6000
5	2			T2	1000	2500	3000	3632	4000	12000
2	3
2	3
6	3
1	6
2	3
2	1
1	1
2	2
	2
	12

## Sheet: Metric Performed Activities
METRIC: PERFORMED ACTIVITIES - DATA					METRIC: PERFORMED ACTIVITIES - SHAPIRO-TEST							METRIC: PERFORMED ACTIVITIES - STATISTICAL TESTS
	T1	T2			Treatment	Wcalculated	Walpha	Pvalue	alpha			Treatment	Used Test	v/w	p-value
	1	1			T1	0.86017	0.892	0.01539	0.05			T1 x T2	Wilcoxon signed rank test with continuity correction	164	0.9458
	1	1			T2	0.79264	0.901	0.0008953	0.05
	1	1
	1	1
	2	1
	1	3			METRIC: PERFORMED ACTIVITIES - DATA SUMMARY
	1	1			Treatment	Min.	1st Qu.	Median	Mean	3rd Qu.	Max.
	2	3			T1	0.000	0.000	1000	1118	2000	3000
	3	1			T2	0.000	0.500	1000	1105	1000	3000
	1	1
	2	1
	3	1
	0	3
	0	0
	0	0
	0	0
	0	0
		0
		2

## Sheet: Metric Performed Corrections
METRIC: PERFORMED CORRECTIONS - DATA					METRIC: PERFORMED CORRECTIONS - SHAPIRO-TEST							METRIC: PERFORMED CORRECTIONS - STATISTICAL TESTS
	T1	T2			Treatment	Wcalculated	Walpha	Pvalue	alpha			Treatment	Used Test	v/w	p-value
	3	5			T1	0.79885	0.892	0.001956	0.05			T1 x T2	Wilcoxon signed rank test with continuity correction	139	0.4769
	2	3			T2	0.92381	0.901	0.1331	0.05
	7	2
	1	1
	8	5
	2	7			METRIC: PERFORMED CORRECTIONS - DATA SUMMARY
	3	3			Treatment	Min.	1st Qu.	Median	Mean	3rd Qu.	Max.
	0	8			T1	0.000	0.000	2000	2647	3000	9000
	7	4			T2	0.000	1500	2000	2842	4000	8000
	9	2
	0	2
	3	4
	0	4
	0	2
	0	0
	0	0
	0	0
		0
		2

## Sheet: Data Summary
Data observed	T1	T2	Difference	% Dif.
Number of student records	17	19	2	+11.76%
Total Pending Essays	4	4	0	0
Average grades	669.33	563.92	-105.41	-15.75%
Number of logins (A)	42	69	27	+64.28%
Total Essays Made (RF)	19	21	2	+10.53%
Total Corrected Essays (RC)	45	54	9	+20.0%
